# Supplementary material for: Intraocular pressure according to different types of tonometry (non-contact and Goldmann applanation) in patients with different degrees of bilateral tearing
Source: PLoS One. 2019 Sep 16;14(9):e0222652. doi: 10.1371/journal.pone.0222652 (PMC6746371; doi:10.1371/journal.pone.0222652)
Supplement: S1 Table — (XLSX) [file pone.0222652.s001.xlsx]

## Sheet: Sheet1
Group 1: lower TMH 2: Higher TMH	Number	Sex	Age	Diabetes	Hypertension	TMH 1: normal 2: mod 3: high	NCT	GAT	NCT-GAT
1	1	1	74.0274	0	1	1	11	16	-5
1	2	1	73.4932	0	0	1	14	15	-1
1	3	2	72.6575	0	0	1	16	14	2
1	4	1	71.5479	1	1	1	13	11	2
1	5	1	77.1425	1	1	1	18	14	4
1	6	2	75	1	1	1	17	12	5
1	7	1	74.9507	0	1	1	18	18	0
1	8	1	83.3178	0	0	1	12	15	-3
1	9	1	76.2411	1	0	1	15	14	1
1	10	2	78	1	0	1	13	13	0
1	11	1	73.7151	0	1	1	16	13	3
1	12	2	70.6521	1	1	1	17	18	-1
1	13	1	73.2082	0	1	2	12	12	0
1	14	2	74.6767	0	0	2	18	16	2
1	15	2	77.9315	0	0	1	15	16	-1
1	16	1	75	0	0	1	15	14	1
1	17	1	76	0	0	1	13	12	1
1	18	1	87.3288	0	1	1	8	11	-3
1	19	2	65.0055	0	0	1	15	18	-3
1	20	1	86.6767	0	1	1	11	11	0
1	21	1	83.8164	0	0	2	17	18	-1
1	22	2	75.1425	0	0	1	14	13	1
1	23	2	76	0	0	1	14	11	3
1	24	1	72.7918	0	1	1	10	11	-1
1	25	2	71.1096	1	1	2	12	12	0
1	26	2	71.1918	0	1	2	16	16	0
1	27	2	71.8575	0	1	1	11	11	0
1	28	2	74.6219	0	0	1	18	18	0
1	29	1	72.6164	1	1	1	20	18	2
1	30	1	69.6685	0	1	1	14	14	0
1	31	1	73.7726	0	0	2	15	12	3
1	32	1	78	0	0	2	18	13	5
1	33	1	71.7671	1	0	2	13	11	2
1	34	1	73.7863	0	0	1	14	12	2
1	35	1	74.337	0	1	2	10	10	0
1	36	1	72.7205	0	1	1	16	14	2
1	37	1	72.6548	0	0	1	14	15	-1
1	38	1	75.5918	0	1	1	13	14	-1
1	39	1	75	0	1	1	11	9	2
1	40	1	78	0	1	1	13	11	2
1	41	1	73.526	0	0	2	15	11	4
1	42	1	71.0849	1	0	2	13	13	0
1	43	1	72.2904	0	0	2	10	13	-3
1	44	1	74.2932	0	1	2	10	12	-2
1	45	1	85.1644	0	0	1	17	16	1
1	46	1	69.3178	1	0	1	20	16	4
1	47	1	70.3863	1	1	1	16	14	2
1	48	1	72.5342	1	1	2	15	17	-2
1	49	1	73.6904	1	1	1	13	13	0
1	50	1	73.1507	0	1	1	17	13	4
1	51	1	78.0795	1	1	1	17	16	1
1	52	1	76	1	1	1	15	13	2
1	53	1	73	1	1	2	13	13	0
1	54	1	73.6904	1	1	1	8	12	-4
1	55	1	71.6904	1	1	1	15	14	1
1	56	1	75	1	1	1	13	15	-2
1	57	1	71.7342	0	1	1	18	12	6
1	58	1	71.737	0	1	1	12	11	1
1	59	1	71.2822	0	1	1	15	16	-1
1	60	1	75.0904	0	1	1	15	14	1
2	1	1	74.0274	0	1	2	17	20	-3
2	2	1	73.4932	0	0	2	15	13	2
2	3	2	72.6575	0	0	2	15	13	2
2	4	1	71.5479	1	1	2	17	11	6
2	5	1	77.1425	1	1	2	21	17	4
2	6	2	75	1	1	2	16	12	4
2	7	1	74.9507	0	1	2	17	18	-1
2	8	1	83.3178	0	0	2	16	16	0
2	9	1	76.2411	1	0	2	15	16	-1
2	10	2	78	1	0	2	14	14	0
2	11	1	73.7151	0	1	2	18	17	1
2	12	2	70.6521	1	1	2	17	18	-1
2	13	1	73.2082	0	1	3	16	13	3
2	14	2	74.6767	0	0	3	22	16	6
2	15	2	77.9315	0	0	3	17	15	2
2	16	1	75	0	0	3	16	17	-1
2	17	1	76	0	0	3	20	15	5
2	18	1	87.3288	0	1	3	10	12	-2
2	19	2	65.0055	0	0	3	17	19	-2
2	20	1	86.6767	0	1	3	15	12	3
2	21	1	83.8164	0	0	3	15	15	0
2	22	2	75.1425	0	0	2	11	13	-2
2	23	2	76	0	0	2	16	11	5
2	24	1	72.7918	0	1	2	12	11	1
2	25	2	71.1096	1	1	3	16	13	3
2	26	2	71.1918	0	1	3	20	17	3
2	27	2	71.8575	0	1	2	14	11	3
2	28	2	74.6219	0	0	2	16	18	-2
2	29	1	72.6164	1	1	2	20	16	4
2	30	1	69.6685	0	1	2	18	16	2
2	31	1	73.7726	0	0	3	14	10	4
2	32	1	78	0	0	3	17	13	4
2	33	1	71.7671	1	0	3	17	12	5
2	34	1	73.7863	0	0	3	12	11	1
2	35	1	74.337	0	1	3	17	14	3
2	36	1	72.7205	0	1	2	14	12	2
2	37	1	72.6548	0	0	2	17	16	1
2	38	1	75.5918	0	1	2	13	14	-1
2	39	1	75	0	1	2	13	11	2
2	40	1	78	0	1	2	14	12	2
2	41	1	73.526	0	0	3	13	12	1
2	42	1	71.0849	1	0	3	18	15	3
2	43	1	72.2904	0	0	3	15	10	5
2	44	1	74.2932	0	1	3	13	11	2
2	45	1	85.1644	0	0	3	15	12	3
2	46	1	69.3178	1	0	2	23	22	1
2	47	1	70.3863	1	1	2	16	15	1
2	48	1	72.5342	1	1	3	15	15	0
2	49	1	73.6904	1	1	3	16	13	3
2	50	1	73.1507	0	1	2	15	14	1
2	51	1	78.0795	1	1	3	19	14	5
2	52	1	76	1	1	3	19	13	6
2	53	1	73	1	1	3	13	9	4
2	54	1	73.6904	1	1	2	11	12	-1
2	55	1	71.6904	1	1	2	11	12	-1
2	56	1	75	1	1	2	12	16	-4
2	57	1	71.7342	0	1	2	20	12	8
2	58	1	71.737	0	1	3	20	14	6
2	59	1	71.2822	0	1	2	16	17	-1
2	60	1	75.0904	0	1	2	11	13	-2
